# Supplementary material for: Simulated Gastric and Intestinal Fluid Electrolyte Solutions as an Environment for the Adsorption of Apple Polyphenols onto β-Glucan
Source: Molecules. 2022 Oct 8;27(19):6683. doi: 10.3390/molecules27196683 (PMC9570717; doi:10.3390/molecules27196683)
Supplement: Supplementary file 1 [file molecules-27-06683-s001.zip]

Archive with 1 entries (1 files):
- molecules-1943240-supplementary.pdf
